# Supplementary material for: Quantification of Grapiprant and Its Stability Testing under Changing Environmental Conditions
Source: Biomedicines. 2022 Nov 5;10(11):2821. doi: 10.3390/biomedicines10112821 (PMC9687689; doi:10.3390/biomedicines10112821)
Supplement: Supplementary file 1 [file biomedicines-10-02821-s001.zip]

Archive with 1 entries (1 files):
- biomedicines-1984581-supplementary.pdf
